# Supplementary material for: Transcriptome Analysis of Neisseria gonorrhoeae during Natural Infection Reveals Differential Expression of Antibiotic Resistance Determinants between Men and Women
Source: mSphere. 2018 Jun 27;3(3):e00312-18. doi: 10.1128/mSphereDirect.00312-18 (PMC6021601; doi:10.1128/mSphereDirect.00312-18)
Supplement: DATA SET S1 [file sph003182576sd1.xlsx]

## Sheet: Supp_Table_3
Table S3. Top ten most highly expressed genes in each male subject
M-1		M-2		M-3		M-4		M-5		M-6
NGO0410	CspA protein	NGO0926	peroxiredoxin family protein/glutaredoxin	NGO0926	peroxiredoxin family protein/glutaredoxin	NGO0926	peroxiredoxin family protein/glutaredoxin	NGO0926	peroxiredoxin family protein/glutaredoxin	NGO0926	peroxiredoxin family protein/glutaredoxin
NGO1812	major outer membrane protein porin P.IB	NGO1818	DNA-directed RNA polymerase subunit alpha	NGO1812	major outer membrane protein porin P.IB	NGO1577	Omp3	NGO0410	CspA protein	NGO1818	DNA-directed RNA polymerase subunit alpha
NGO0926	peroxiredoxin family protein/glutaredoxin	NGO1577	Omp3	NGO1818	DNA-directed RNA polymerase subunit alpha	NGO1812	major outer membrane protein porin P.IB	NGO1818	DNA-directed RNA polymerase subunit alpha	NGO1812	major outer membrane protein porin P.IB
NGO0155	hypothetical protein	NGO0410	CspA protein	NGO1577	Omp3	NGO0777	DNA-binding protein Hu	NGO1812	major outer membrane protein porin P.IB	NGO0340	cysteine synthase/cystathionine beta-synthase
NGO1762	acyl carrier protein	NGO1858	elongation factor Tu	NGO0410	CspA protein	NGO1762	acyl carrier protein	NGO0777	DNA-binding protein Hu	NGO0410	CspA protein
NGO1947	hypothetical protein	NGO1842	elongation factor Tu	NGO1858	elongation factor Tu	NGO1818	DNA-directed RNA polymerase subunit alpha	NGO1947	hypothetical protein	NGO0155	hypothetical protein
NGO0777	DNA-binding protein Hu	NGO1762	acyl carrier protein	NGO1842	elongation factor Tu	NGO0410	CspA protein	NGO1577	Omp3	NGO1842	elongation factor Tu
NGO0322	hypothetical protein	NGO0777	DNA-binding protein Hu	NGO2147	ATP synthase F0F1 subunit delta	NGO1842	elongation factor Tu	NGO0326	hypothetical protein	NGO1577	Omp3
NGO0326	hypothetical protein	NGO0155	hypothetical protein	NGO0777	DNA-binding protein Hu	NGO1858	elongation factor Tu	NGO1628	phage associated protein	NGO1429	molecular chaperone DnaK
NGO1577	Omp3	NGO2147	ATP synthase F0F1 subunit delta	NGO1822	preprotein translocase subunit SecY	NGO0155	hypothetical protein	NGO1043	hypothetical protein	NGO1858	elongation factor Tu

## Sheet: Supp_Table_4
Table S4. Composite RPKM values for each gene in male in vivo vs in vitro
Significantly different genes and greater than 2 fold change
Locus	Gene	Expression Male Swabs	Expression Male CDM	Category	q value	Fold change (Swabs/CDM)
NGO0004	hypothetical protein	44	17	Hypothetical	0.00427941	2.58824
NGO0050	hypothetical protein	67	29	DNA Metabolism	0.00237885	2.31034
NGO0109	hypothetical protein	84	38	Hypothetical	0.0403687	2.21053
NGO0119	hypothetical protein	27	11	Hypothetical	0.000793753	2.45455
NGO0217	ABC transporter periplasmic binding protein, iron related	548	96	Iron	1.90702e-25	5.70833
NGO0306	hypothetical protein	688	298	Hypothetical	0.00588209	2.30872
NGO0322	hypothetical protein	1733	481	Hypothetical	0.00239681	3.60291
NGO0324	hypothetical protein	29	12	Hypothetical	0.00180685	2.41667
NGO0331	hypothetical protein	60	27	Oxidative Stress	0.0412807	2.22222
NGO0376	peptidyl-prolyl cis-trans isomerase B	556	200	Translation	0.000230773	2.78
NGO0399	heat shock protein HtpX	207	50	Stress	7.4473e-14	4.14
NGO0481	phage associated protein	276	73	Phage Associated	1.12845e-14	3.78082
NGO0568	Holliday junction resolvase-like protein	29	10	DNA Metabolism	1.751e-05	2.9
NGO0569	hypothetical protein	38	18	Hypothetical	0.0324238	2.11111
NGO0574	Cah	203	59	Metabolism	3.82766e-08	3.44068
NGO0633	scaffold protein	207	60	Iron	1.12918e-09	3.45
NGO0635	hypothetical protein	46	9	Hypothetical	3.27501e-32	5.11111
NGO0636	cysteine desulfurase	99	29	Metabolism	2.66274e-10	3.41379
NGO0637	hypothetical protein	45	9	Regulator	1.09025e-22	5
NGO0652	thioredoxin I	494	113	Oxidative Stress	6.38849e-18	4.37168
NGO0700	hypothetical protein	31	14	Membrane	0.0354186	2.21429
NGO0722	phage associated protein	33	12	Phage Associated	1.14335e-11	2.75
NGO0734	oxidoreductase	29	11	Energy Metabolism	0.000596727	2.63636
NGO0784	hypothetical protein	41	20	Hypothetical	0.0127468	2.05
NGO0802	hypothetical protein	84	30	Hypothetical	0.000364496	2.8
NGO0854	hypothetical protein	59	7	Hypothetical	7.12909e-148	8.42857
NGO0896	hypothetical protein	140	23	Hypothetical	5.68812e-51	6.08696
NGO0983	Lip	654	175	Host Interactions	4.65664e-10	3.73714
NGO0987	ADP-heptose--LPS heptosyltransferase II	173	77	Metabolism	0.00290183	2.24675
NGO1000	phage associated protein	42	6	Phage Associated	5.58365e-82	7
NGO1011	phage associated protein	86	42	Phage Associated	0.0134812	2.04762
NGO1029	fumarate hydratase	54	10	Metabolism	3.67944e-31	5.4
NGO1055	acyl-CoA hydrolase	52	14	Metabolism	1.36047e-07	3.71429
NGO1069	hypothetical protein	48	20	Hypothetical	0.0111008	2.4
NGO1070	hypothetical protein	70	4	Hypothetical	0	17.5
NGO1073	hypothetical protein	67	8	Hypothetical	3.12969e-143	8.375
NGO1084	hypothetical protein	112	53	Hypothetical	0.0350204	2.11321
NGO1113	phage associated protein	307	81	Phage Associated	3.32461e-14	3.79012
NGO1173	DNA mismatch endonuclease, patch repair protein	69	21	Replication	4.87996e-07	3.28571
NGO1178	ComE1	470	206	Mobile DNA	0.00312784	2.28155
NGO1189	Hsp33-like chaperonin	39	16	Stress	9.85153e-05	2.4375
NGO1315	hypothetical protein	79	27	Hypothetical	5.67422e-07	2.92593
NGO1377	hypothetical protein	283	109	Transport	0.000438727	2.59633
NGO1378	ExbB oriteub	241	72	Transport	8.95674e-08	3.34722
NGO1379	TonB	161	38	Iron	8.43547e-17	4.23684
NGO1385	hypothetical protein	98	44	hypothetical	0.00351345	2.22727
NGO1389	hypothetical protein	270	77	Hypothetical	2.41797e-10	3.50649
NGO1475	hypothetical protein	66	33	Hypothetical	0.0255452	2
NGO1495	TbpA protein	78	17	Iron	1.68872e-16	4.58824
NGO1496	TbpB	50	8	Iron	1.0015e-42	6.25
NGO1562	ArsR family transcriptional regulator	325	148	Regulator	0.00682536	2.19595
NGO1586	hypothetical protein	157	67	Hypothetical	0.0025811	2.34328
NGO1588	hypothetical protein	70	13	Hypothetical	4.6819e-22	5.38462
NGO1628	phage associated protein	783	306	Phage Associated	0.000321185	2.55882
NGO1632	phage associated protein	229	84	Phage Associated	8.01184e-06	2.72619
NGO1652	phage associated protein	88	28	Phage Associated	4.67024e-08	3.14286
NGO1653	hypothetical protein	133	32	Hypothetical	5.98971e-11	4.15625
NGO1684	7-cyano-7-deazaguanine reductase	66	28	Metabolism	0.000332859	2.35714
NGO1776	glyceraldehyde-3-phosphate dehydrogenase	90	26	Metabolism	1.99505e-10	3.46154
NGO1861	hypothetical protein	123	60	Hypothetical	0.0402799	2.05
NGO1887	hypothetical protein	27	11	Hypothetical	3.06037e-08	2.45455
NGO1933	hypothetical protein	322	153	Metabolism	0.0175335	2.10458
NGO1946	hypothetical protein	60	24	Hypothetical	0.00199438	2.5
NGO1948	hypothetical protein	453	64	Membrane	4.76074e-59	7.07812
NGO1967	hypothetical protein	42	9	Hypothetical	4.18642e-18	4.66667
NGO1969	hypothetical protein	267	43	Hypothetical	8.77419e-34	6.2093
NGO1970	hypothetical protein	110	25	Hypothetical	9.16517e-14	4.4
NGO1973	uridylate kinase	52	18	DNA Metabolism	8.33627e-07	2.88889
NGO1981	hypothetical protein	135	50	Hypothetical	1.44723e-05	2.7
NGO2006	hypothetical protein	27	7	Metabolism	7.67284e-24	3.85714
NGO2030	cytochrome B	456	225	Energy Metabolism	0.00305897	2.02667
NGO2036	PTS system sugar transporter subunit IIA	77	23	Metabolism	3.51452e-13	3.34783
NGO2059	trifunctional thioredoxin/methionine sulfoxide reductase A/B protein	107	10	Oxidative Stress	3.69748e-148	10.7
NGO2086	hypothetical protein	68	31	Hypothetical	3.13176e-06	2.19355
NGO2105	adhesion and penetration protein	146	62	Host Interactions	0.000456186	2.35484
NGO2127	cadmium resistance protein	147	48	Stress	1.94098e-07	3.0625
NGO2141	chromosome segregation protein	115	46	Replication	2.06754e-08	2.5
NGO2160	16S ribosomal RNA methyltransferase RsmE	128	12	Translation	7.02089e-179	10.6667
NGO2181	ribonuclease P	228	63	Translation	1.58021e-10	3.61905
NGO2182	50S ribosomal protein L34	1292	218	Translation	1.64593e-39	5.92661
NGO0017	triosephosphate isomerase	149	522	Metabolism	1.39215e-09	0.285441
NGO0018	hypothetical protein	32	75	Amino Acid Metabolism	2.38157e-05	0.426667
NGO0055	pilus-associated protein	83	188	Pilin	0.00179175	0.441489
NGO0168	ABC transporter substrate-binding protein	44	129	Oxidative Stress	5.83473e-12	0.341085
NGO0183	twin arginine translocase A	236	483	Transport	0.000149498	0.488613
NGO0243	hypothetical protein	59	122	Hypothetical	0.000230773	0.483607
NGO0244	hypothetical protein	109	233	Hypothetical	0.000205407	0.467811
NGO0268	hypothetical protein	76	173	Hypothetical	2.18476e-05	0.439306
NGO0270	hypothetical protein	86	233	Hypothetical	1.4214e-09	0.369099
NGO0340	cysteine synthase/cystathionine beta-synthase	1556	3229	Amino Acid Metabolism	0.00503688	0.481883
NGO0348	type 4 pilus biogenesis protein	204	423	Pilin	0.0018364	0.48227
NGO0385	delta-aminolevulinic acid dehydratase	79	166	Iron	0.00195816	0.475904
NGO0413	thiosulfate sulfur transferase	70	142	Membrane	0.000258424	0.492958
NGO0439	outer membrane lipoprotein LolB	43	92	Membrane	0.000138929	0.467391
NGO0462	phage integrase, phage associated protein	17	78	Phage Associated	2.28869e-26	0.217949
NGO0715	glucose-6-phosphate 1-dehydrogenase	94	201	Metabolism	0.00493799	0.467662
NGO0716	hypothetical protein	58	133	Metabolism	2.42843e-06	0.43609
NGO0732	phage associated protein	503	1619	Phage Associated	3.47957e-07	0.310686
NGO0758	ribulose-phosphate 3-epimerase	88	255	Metabolism	1.67872e-09	0.345098
NGO0787	hypothetical protein	32	65	Membrane	0.00140014	0.492308
NGO0816	hypothetical protein	40	130	Hypothetical	1.18269e-11	0.307692
NGO0823	hypothetical protein	95	205	Iron	0.000212327	0.463415
NGO0834	hypothetical protein	48	114	Membrane	4.81631e-06	0.421053
NGO0861	hypothetical protein	868	1805	Hypothetical	0.00710794	0.480886
NGO0890	D-lactate dehydrogenase	35	117	Metabolism	3.01435e-13	0.299145
NGO0891	hypothetical protein	76	169	Hypothetical	3.15456e-05	0.449704
NGO0906	hypothetical protein	86	195	Hypothetical	0.00161856	0.441026
NGO0920	succinate dehydrogenase iron-sulfur subunit	84	177	Metabolism	0.000214253	0.474576
NGO0929	5,10-methylenetetrahydrofolate reductase	139	307	Metabolism	0.00179175	0.452769
NGO0931	50S ribosomal protein L36	204	434	Translation	0.000137971	0.470046
NGO0938	hypothetical protein	29	58	Membrane	0.00641995	0.5
NGO0959	hypothetical protein	125	355	Stress	5.71209e-10	0.352113
NGO1064	hypothetical protein	34	112	Stress	1.15129e-09	0.303571
NGO1152	ABC transporter periplasmic histidine-binding protein precursor	146	355	Transport	0.000280182	0.411268
NGO1158	hypothetical protein	53	137	Hypothetical	3.68506e-06	0.386861
NGO1234	hypothetical protein	119	261	Hypothetical	3.87228e-05	0.455939
NGO1235	acetolactate synthase 3 regulatory subunit	94	197	Amino Acid Metabolism	7.62403e-05	0.477157
NGO1236	IlvI	78	181	Amino Acid Metabolism	0.00136116	0.430939
NGO1238	ATP phosphoribosyltransferase	81	199	Amino Acid Metabolism	1.77924e-07	0.407035
NGO1239	hypothetical protein	91	221	Hypothetical	9.44346e-05	0.411765
NGO1240	histidinol dehydrogenase	49	119	Amino Acid Metabolism	1.19194e-05	0.411765
NGO1241	histidinol-phosphate aminotransferase	28	57	Amino Acid Metabolism	0.000603796	0.491228
NGO1247	hypothetical protein	27	54	Metabolism	0.00230491	0.5
NGO1258	phosphoglyceromutase	94	193	Membrane	0.00075532	0.487047
NGO1309	hypothetical protein	116	304	Transcription	1.48689e-07	0.381579
NGO1346	hypothetical protein	75	155	Hypothetical	9.80655e-05	0.483871
NGO1372	hypothetical protein	496	1176	Energy Metabolism	0.000119728	0.421769
NGO1374	cbb3-type cytochrome c oxidase subunit I	292	602	Energy Metabolism	0.0127749	0.48505
NGO1381	glutaredoxin	43	115	Signal/Protein MOD	1.03825e-07	0.373913
NGO1427	transcriptional regulator	57	132	Regulator	1.43387e-06	0.431818
NGO1442	alcohol dehydrogenase	20	73	Metabolism	1.30102e-15	0.273973
NGO1470	NAD(P) transhydrogenase subunit alpha	37	76	Energy Metabolism	7.71364e-05	0.486842
NGO1472	pyridine nucleotide transhydrogenase	38	83	Energy Metabolism	1.00403e-05	0.457831
NGO1473	modulator of drug activity	986	2194	Stress	0.00616415	0.449407
NGO1536	hypothetical protein	69	162	SIgnal/Protein MOD	7.45555e-06	0.425926
NGO1543	hypothetical protein	108	218	Replication	0.000489705	0.495413
NGO1545	cell division protein MraZ	307	628	Replication	0.0087914	0.488854
NGO1552a	bifunctional proline dehydrogenase/pyrroline-5-carboxylate dehydrogenase	31	65	Amino Acid Metabolism	0.00198865	0.476923
NGO1594	hypothetical protein	31	80	Hypothetical	2.26256e-05	0.3875
NGO1606	hypothetical protein	68	171	LPS Metabolism	1.66294e-07	0.397661
NGO1607	hypothetical protein	91	186	LPS Metabolism	0.000131978	0.489247
NGO1610	transaldolase	43	99	Metabolism	2.64661e-06	0.434343
NGO1613	integrase/recombinase, phage associated protein	29	62	Phage Associated	0.000140124	0.467742
NGO1738	NADH dehydrogenase subunit M	37	76	Energy Metabolism	5.22242e-05	0.486842
NGO1740	NADH dehydrogenase subunit L	30	69	Energy Metabolism	2.07813e-05	0.434783
NGO1741	NADH dehydrogenase subunit K	36	104	Energy Metabolism	9.01691e-09	0.346154
NGO1742	hypothetical protein	44	90	Energy Metabolism	0.000291872	0.488889
NGO1743	NADH dehydrogenase subunit I	37	142	Energy Metabolism	1.84784e-17	0.260563
NGO1744	hypothetical protein	29	62	Energy Metabolism	0.000140124	0.467742
NGO1745	NADH dehydrogenase subunit G	29	68	Energy Metabolism	4.61027e-05	0.426471
NGO1746	hypothetical protein	31	92	Energy Metabolism	4.06687e-12	0.336957
NGO1747	NADH dehydrogenase subunit E	29	133	Energy Metabolism	8.24784e-26	0.218045
NGO1748	NADH dehydrogenase subunit D	24	89	Energy Metabolism	1.56832e-17	0.269663
NGO1749	NADH dehydrogenase subunit C	25	157	Energy Metabolism	2.01544e-55	0.159236
NGO1750	NADH dehydrogenase subunit B	29	111	Energy Metabolism	5.84777e-17	0.261261
NGO1859	ferredoxin	125	258	Iron	0.0002349	0.484496
NGO1880	hypothetical protein	77	159	Membrane	5.5777e-05	0.484277
NGO1911	hypothetical protein	45	152	Hypothetical	4.35947e-13	0.296053
NGO1914	6-phosphogluconate dehydrogenase	90	202	Metabolism	0.00235094	0.445545
NGO1924	arsenate reductase	31	89	Stress	2.84979e-08	0.348315
NGO1958	hypothetical protein	36	72	Membrane	0.000228449	0.5
NGO1980	malate:quinone oxidoreductase	71	184	Energy Metabolism	2.38157e-05	0.38587
NGO2011	ABC transporter permease, amino acid	50	343	Transport	1.45552e-80	0.145773
NGO2012	ABC transporter permease, amino acid	51	203	Transport	5.79836e-23	0.251232
NGO2013	ABC transporter ATP-binding protein, amino acid	35	142	Transport	1.01348e-21	0.246479
NGO2014	ABC transporter periplasmic binding protein, amino acid	106	323	Transport	6.35631e-08	0.328173
NGO2016	hypothetical protein	109	342	SIgnal/Protein MOD	7.35273e-06	0.318713
NGO2017	hypothetical protein	106	250	Hypothetical	8.36786e-06	0.424
NGO2018	hypothetical protein	161	469	Hypothetical	3.64121e-10	0.343284
NGO2020	phosphoenolpyruvate carboxylase	58	127	Metabolism	0.00905321	0.456693
NGO2022	hypothetical protein	74	201	Hypothetical	3.36054e-08	0.368159
NGO2028	hypothetical protein	26	71	Hypothetical	8.13709e-08	0.366197
NGO2030	cytochrome B	225	483	Energy Metabolism	0.00270313	0.465839
NGO2059	trifunctional thioredoxin/methionine sulfoxide reductase A/B protein	14	107	Oxidative Stress	2.11084e-33	0.130841
NGO2086	hypothetical protein	31	64	Hypothetical	9.26714e-05	0.484375
NGO2105	adhesion and penetration protein	62	140	Host Interactions	0.00165	0.442857
NGO2141	chromosome segregation protein	46	106	Replication	2.39226e-06	0.433962
NGO2181	ribonuclease P	49	228	Translation	1.33486e-09	0.214912
NGO2182	50S ribosomal protein L34	147	1292	Translation	8.27044e-46	0.113777

## Sheet: Supp_Table_5
Table S5. Composite RPKM values for significantly different non-coding RNA genes in male in vivo vs in vitro
Locus Tag	Gene	Expression Male Swabs	Expression Male CDM	q-value	Fold Change (Swabs/CDM)
NGO_t51	Lys tRNA	73	10	1.03041e-178	7.3
NGO_t33	Asn tRNA	76	12	6.22374e-117	6.33333
NGO_t53	Arg tRNA	4845	642	8.4435e-53	7.54673
NGO_t20	Glu tRNA	28	8	7.18993e-25	3.5
NGO_t24	Leu tRNA	727	164	3.72769e-22	4.43293
NGO_t14	Leu tRNA	3565	710	7.06864e-21	5.02113
NGO_t18	Glu tRNA	673	145	1.94654e-18	4.64138
NGO_t12	Ser tRNA	2234	484	9.34032e-18	4.6157
NGO_t31	Arg tRNA	17	94	5.7166e-17	0.180851
NGO_t54	His tRNA	1860	474	3.17233e-14	3.92405
NGO_t27	Gly tRNA	4068	997	1.51454e-13	4.08024
NGO_t40	Asp tRNA	588	173	2.41797e-10	3.39884
NGO_t38	Ala tRNA	1493	490	1.50123e-07	3.04694
NGO_t49	Ala tRNA	1418	474	3.5471e-07	2.99156
NGO_t29	Ala tRNA	1384	483	1.95025e-06	2.86542
NGO_t43	Val tRNA	573	207	2.24867e-06	2.76812
NGO_t42	Asp tRNA	2241	781	1.12766e-05	2.8694
NGO_t05	Ser tRNA	1366	483	2.60852e-05	2.82816
NGO_t15	Ser tRNA	4562	1306	4.00733e-05	3.49311
NGO_t36	Phe tRNA	173	65	9.03976e-05	2.66154
NGO_t46	Thr tRNA	2533	1009	0.00019083	2.51041
NGO_t08	Glu tRNA	1237	501	0.000196934	2.46906
NGO_t28	Gly tRNA	1134	485	0.000673292	2.33814
NGO_r07	5S ribosomal RNA	228765	48233	0.000919004	4.74291
NGO_r04	5S ribosomal RNA	228628	48367	0.0009724	4.72694
NGO_r01	5S ribosomal RNA	227285	48315	0.00103711	4.70423
NGO_r10	5S ribosomal RNA	226436	48311	0.0011179	4.68705
NGO_t35	Ala tRNA	1849	769	0.00129191	2.40442
NGO_t23	Leu tRNA	218	83	0.00275559	2.62651
NGO_t02	Lys tRNA	106	49	0.00383178	2.16327
NGO_t45	Trp tRNA	1581	707	0.00706006	2.23621
NGO_t13	Ser tRNA	421	206	0.0233169	2.04369
NGO_t55	Met tRNA	27	19	0.0236521	1.42105
NGO_t47	Gly tRNA	3079	1482	0.0375658	2.0776
NGO_t01	Leu tRNA	600	304	0.0408809	1.97368
NGO_t22	Ile tRNA	82	46	0.0538296	1.78261
NGO_t09	Thr tRNA	60	107	0.0620123	0.560748
NGO_t06	Val tRNA	318	494	0.0673192	0.643725
NGO_t39	Ile tRNA	4141	6319	0.0728049	0.655325
NGO_t50	Ile tRNA	4161	6346	0.073209	0.655689
NGO_t30	Ile tRNA	4229	6389	0.0783265	0.661919
NGO_t11	Gln tRNA	7892	3121	0.122148	2.52868
NGO_t52	Pro tRNA	1556	926	0.154189	1.68035
NGO_t17	Arg tRNA	596	338	0.167538	1.76331
NGO_t25	Cys tRNA	1447	845	0.172431	1.71243
NGO_t37	Arg tRNA	198	105	0.183632	1.88571
NGO_t19	Leu tRNA	48	35	0.197888	1.37143
NGO_t55	Met tRNA	16	27	0.233736	0.592593
NGO_t34	Met tRNA	949	1317	0.33318	0.720577
NGO_t07	Arg tRNA	3265	3602	0.360836	0.906441
NGO_t03	Pro tRNA	209	137	0.478951	1.52555
NGO_t41	Val tRNA	2864	1674	0.562065	1.71087
NGO_t10	Gln tRNA	4452	3960	0.67162	1.12424
NGO_t32	Met tRNA	56	72	0.706227	0.777778
NGO_r03	16S ribosomal RNA	48909	33081	0.784308	1.47846
NGO_r06	16S ribosomal RNA	48753	33114	0.785014	1.47228
NGO_r09	16S ribosomal RNA	48661	33115	0.785014	1.46945
NGO_r12	16S ribosomal RNA	48728	33079	0.785014	1.47308
NGO_t48	Tyr tRNA	2371	2478	0.791085	0.95682
NGO_r02	23S ribosomal RNA	99417	76769	1	1.29501
NGO_r05	23S ribosomal RNA	100792	88469	1	1.13929
NGO_r08	23S ribosomal RNA	117574	93627	1	1.25577
NGO_r11	23S ribosomal RNA	113430	85014	1	1.33425
NGO_t04	Pro tRNA	18	4	1	4.5
NGO_t16	Asn tRNA	62	70	1	0.885714
NGO_t21	Ala tRNA	96	103	1	0.932039
NGO_t26	Gly tRNA	3938	2714	1	1.45099
NGO_t44	Thr tRNA	22	35	1	0.628571

## Sheet: Supp_Table_6
Table S6. Composite RPKM values for significantly different predictive sRNAs in male in vivo vs in vitro AND male in vivo vs female in vivo
Transcription Start	Transcription Stop	Strand	Expression Male in vitro	Expression Male in vivo	Expression Female in vivo	qValue Male in vitro vs Male in vivo	qValue Male in vivo vs Female in vivo	Fold Change: Male CDM/Male Samples	Fold Change: Male Samples/Female Samples
321758	321821	+	4	54	10050	3.1745e-129	0	0.0740741	0.00537313
2044660	2044505	-	54	653	67	3.5206e-130	8.09213e-24	0.0826953	9.74627
1872865	1872992	+	116	1391	4332	3.628e-130	2.12651e-05	0.0833932	0.321099
1258138	1258265	+	115	1371	4687	6.8385e-128	1.44845e-06	0.0838804	0.292511
1649713	1649840	+	115	1350	4841	1.7341e-122	3.17803e-07	0.0851852	0.278868
1116034	1116161	+	120	1404	4712	3.4976e-125	2.16688e-06	0.0854701	0.297963
2043064	2042915	-	47	475	96	1.20269e-74	3.7195e-05	0.0989474	4.94792
2044066	2043967	-	23	228	62	1.12451e-44	0.0573479	0.100877	3.67742
1480922	1481158	+	54	472	11	5.57078e-57	0	0.114407	42.9091
2045667	2045516	-	73	599	21	1.11269e-44	2.0491e-193	0.12187	28.5238
1035919	1035852	-	2	16	80	1	8.57018e-10	0.125	0.2
1044064	1043950	-	320	1986	224	1.24464e-31	1.07257e-22	0.161128	8.86607
1153993	1153898	-	60	329	10	1.22531e-14	2.4336e-296	0.182371	32.9
870847	870731	-	89	473	4160	3.30364e-15	2.9532e-140	0.188161	0.113702
175410	175476	+	2	10	30	1	0.0034841	0.2	0.333333
2038899	2038802	-	134	664	29	2.32338e-14	2.9004e-110	0.201807	22.8966
2037586	2037492	-	111	528	7	1.52697e-11	0	0.210227	75.4286
327509	327307	-	437	2078	1103	8.38399e-19	1	0.210298	1.88395
2041427	2041223	-	95	432	62	7.19953e-16	5.3751e-11	0.219907	6.96774
2046243	2046107	-	220	914	576	4.79713e-15	1	0.2407	1.58681
2037182	2037074	-	201	788	32	2.35528e-12	3.9713e-139	0.255076	24.625
925976	926042	+	62	239	40	4.23508e-05	5.51332e-05	0.259414	5.975
2044281	2044120	-	275	1003	31	1.11028e-08	0	0.274177	32.3548
68434	68380	-	46	165	329	0.000901954	0.000220342	0.278788	0.50152
68537	68495	-	133	444	17	0.000311784	4.3284e-181	0.29955	26.1176
1428465	1428434	-	16	52	50	0.00116111	0.570419	0.307692	1.04
1072269	1072359	+	240	765	9	2.06877e-07	0	0.313725	85
471835	471939	+	8	23	8626	1	0	0.347826	0.00266636
1594901	1594803	-	205	570	42	0.000148007	1.73776e-38	0.359649	13.5714
1480697	1480831	+	348	890	52	0.0015719	8.06823e-86	0.391011	17.1154
1976106	1975991	-	188	475	2895	0.000996491	1.03552e-59	0.395789	0.164076
1248753	1248825	+	15	36	1522	0.13992	0	0.416667	0.0236531
74413	74321	-	150	360	33	0.0356825	9.99585e-20	0.416667	10.9091
329713	329768	+	8	19	291	1	2.8593e-136	0.421053	0.0652921
1482826	1482866	+	151	322	4	0.211401	0	0.468944	80.5
56000	55933	-	115	234	46	0.204067	0.0020475	0.491453	5.08696
2038096	2037792	-	1611	3173	581	0.689387	0.00120568	0.507721	5.46127
955511	955366	-	173	318	74	0.105965	0.00273755	0.544025	4.2973
2074476	2074244	-	10	18	305	1	0	0.555556	0.0590164
2074171	2073855	-	9	16	53	1	1.0084e-08	0.5625	0.301887
1465865	1465946	+	236	413	63	0.335867	2.99664e-07	0.571429	6.55556
2041123	2040830	-	315	550	5	0.0580235	0	0.572727	110
738231	738278	+	7	12	968	1	0	0.583333	0.0123967
1929745	1929875	+	272	444	124	0.508476	0.0260022	0.612613	3.58065
1610027	1610093	+	8	13	788	1	0	0.615385	0.0164975
2042645	2042460	-	869	1312	50	0.807008	5.5001e-245	0.662348	26.24
1175056	1175144	+	11	14	71	1	3.70001e-10	0.785714	0.197183
914845	914814	-	26	31	511	1	2.5316e-169	0.83871	0.0606654
2045130	2044851	-	627	680	172	1	0.00211148	0.922059	3.95349
1921132	1921216	+	12	13	332	1	0	0.923077	0.0391566
108412	108512	+	54	54	253	1	5.88884e-21	1	0.213439
388496	388528	+	36	33	289	1	5.60748e-39	1.09091	0.114187
1811355	1812069	+	13	11	138	1	3.3139e-252	1.18182	0.0797101
1032386	1032474	+	119	99	474	0.400748	5.22835e-30	1.20202	0.208861
341599	341523	-	18	13	61	1	2.23993e-08	1.38462	0.213115
1998972	1999005	+	57	41	251	0.655335	1.01607e-17	1.39024	0.163347
845846	845921	+	30	21	89	1	2.5191e-08	1.42857	0.235955
1758305	1758360	+	40	28	423	0.628171	8.7467e-149	1.42857	0.0661939
1261951	1263622	+	280	191	55558	0.0802966	0	1.46597	0.00343785
1876678	1878350	+	283	193	55313	0.0805728	0	1.46632	0.00348923
1119857	1121529	+	279	187	56026	0.0696067	0	1.49198	0.00333774
1116264	1116573	+	211	137	8152	0.0238652	0	1.54015	0.0168057
1653518	1655196	+	282	181	55182	0.0529132	0	1.55801	0.00328006
2073289	2072998	-	13	8	217	1	0	1.625	0.0368664
1631061	1631021	-	39	24	1642	1	0	1.625	0.0146163
1924777	1924444	-	635	379	12004	0.138702	0	1.67546	0.0315728
925021	925053	+	1557	915	241	0.00940176	0.0171454	1.70164	3.79668
1873095	1876143	+	786	433	91147	0.0390955	0	1.81524	0.00475057
1649943	1653019	+	854	452	90226	0.0231363	0	1.88938	0.00500964
1258367	1261444	+	781	408	89023	0.0273097	0	1.91422	0.00458308
2111963	2112011	+	23	12	321	1	0	1.91667	0.0373832
1653239	1653342	+	54	28	195	0.0765398	3.36196e-34	1.92857	0.14359
2120935	2121029	+	692	354	151	0.000520814	0.721361	1.9548	2.34437
1117380	1119347	+	1092	546	121377	0.0256223	0	2	0.00449838
1097662	1097592	-	91	44	247	0.0349032	9.48895e-22	2.06818	0.178138
1122863	1123069	+	724	348	212	0.00474009	1	2.08046	1.64151
846680	846760	+	781	364	187	6.47467e-05	1	2.1456	1.94652
323460	323653	+	20	9	37	1	5.08832e-08	2.22222	0.243243
1180344	1180386	+	142	61	384	0.014542	1.20496e-25	2.32787	0.158854
1453923	1453842	-	566	243	152	1.35077e-05	1	2.32922	1.59868
1116645	1116978	+	220	91	15202	2.16519e-06	0	2.41758	0.00598605
1789412	1788631	-	22	9	115	1	1.0188e-259	2.44444	0.0782609
769530	769562	+	54	21	256	1	1.04871e-72	2.57143	0.0820312
600266	600305	+	54	20	446	1	4.11392856E-316	2.7	0.044843
435314	434972	-	30	11	34	1	1.83745e-06	2.72727	0.323529
1532342	1532427	+	222	80	90	1.54572e-06	0.156437	2.775	0.888889
1825041	1826137	+	14	5	129	1	0	2.8	0.0387597
1890412	1890365	-	320	114	46	8.99737e-06	0.751329	2.80702	2.47826
1200695	1200638	-	220	77	355	2.84143e-05	3.32132e-17	2.85714	0.216901
914643	914745	+	30	10	332	1	0	3	0.0301205
847336	847393	+	433	136	33	4.72229e-10	0.0475469	3.18382	4.12121
2114021	2114273	+	65	20	67	1	4.37315e-09	3.25	0.298507
187256	187356	+	10	3	382	1	0	3.33333	0.0078534
1614228	1614281	+	285	85	364	1.03078e-07	8.95696e-15	3.35294	0.233516
1889334	1889304	-	363	105	107	8.74589e-07	0.389233	3.45714	0.981308
1801954	1804670	+	18	5	44	1	7.2629e-131	3.6	0.113636
1338444	1338589	+	11	3	48	1	1.0179e-106	3.66667	0.0625
1994987	1994869	-	275	74	831	1.72928e-15	7.8545e-227	3.71622	0.0890493
436620	436520	-	15	4	30	1	1.72335e-21	3.75	0.133333
1551492	1552345	+	19	5	274	1	0	3.8	0.0182482
772467	772152	-	50	13	22	1	0.0267637	3.84615	0.590909
729701	729805	+	104	26	6	1.64144e-08	1	4	4.33333
1827157	1828706	+	17	4	134	1	0	4.25	0.0298507
1372466	1372566	+	60	13	154	1	1.10011e-83	4.61538	0.0844156
1807392	1808926	+	14	3	127	1	0	4.66667	0.023622
317622	317520	-	29	6	59	1	3.25037e-35	4.83333	0.101695
906034	906814	+	29	6	284	1	0	4.83333	0.0211268
1643814	1643971	+	15	3	98	1	0	5	0.0306122
1633468	1633874	+	41	8	87	1	1.4476e-102	5.125	0.091954
1724648	1724346	-	54	10	20	1	0.0249241	5.4	0.5
1407181	1407239	+	60	11	377	1	0	5.45455	0.0291777
1318306	1318343	+	96	17	1100	2.79617e-12	0	5.64706	0.0154545
300031	299448	-	34	6	108	1	2.8679e-293	5.66667	0.0555556
785856	785897	+	68	12	679	1	0	5.66667	0.017673
1261664	1261767	+	57	10	29	1	0.00416518	5.7	0.344828
335711	334677	-	23	4	75	1	0	5.75	0.0533333
844230	844328	+	46	8	34	1	1.84088e-06	5.75	0.235294
1793197	1796330	+	29	5	69	1	0	5.8	0.0724638
1643553	1643606	+	13	2	30	1	3.17435e-57	6.5	0.0666667
1797540	1800059	+	28	4	60	1	0	7	0.0666667
1117033	1117318	+	187	26	30343	1.14516e-69	0	7.19231	0.00085687
1823826	1824982	+	72	8	246	5.1035e-132	0	9	0.0325203
193192	192939	-	19	2	23	1	3.16852e-35	9.5	0.0869565
1231916	1231557	-	10	1	66	1	0	10	0.0151515
1800129	1801868	+	30	3	36	1	1.8659e-175	10	0.0833333
1321220	1321269	+	135	12	24	5.46079e-64	0.103033	11.25	0.5
1995981	1995201	-	13	1	61	1	0	13	0.0163934
569646	569355	-	14	1	31	1	3.1915e-276	14	0.0322581
1613502	1613628	+	15	1	24	1	5.2304e-301	15	0.0416667
863284	862947	-	1202	70	4035	0	0	17.1714	0.0173482
103439	103654	+	19	1	230	1	0	19	0.00434783
1003851	1004029	+	68	3	47	1	2.6061e-127	22.6667	0.0638298
2037915	2038031	+	25	1	503	1	0	25	0.00198807
14425	14531	+	26	1	98	1	0	26	0.0102041
406903	406583	-	132	5	97	0	1.2699e-201	26.4	0.0515464

## Sheet: Supp_Table_7
Table S7. Composite RPKM values for each gene in male vs female
Locus Tag	Gene	Expression Males	Expression Females	qValue Females vs Males	Fold Change (Male/Female)	Category
NGO2099	hypothetical protein	39	0	0	0	Hypothetical
NGO1861	hypothetical protein	123	4	4.10771e-222	30.75	Hypothetical
NGO1969	hypothetical protein	267	10	2.00709e-148	26.7	Hypothetical
NGO1970	hypothetical protein	110	5	4.6417e-114	22	Hypothetical
NGO0331	hypothetical protein	60	3	9.21584e-82	20	Oxidative Stress
NGO0247	hypothetical protein	58	3	3.68923e-63	19.3333	Hypothetical
NGO1593	hypothetical protein	95	5	6.68833e-81	19	Hypothetical
NGO1390	hypothetical protein	272	16	3.33087e-83	17	Hypothetical
NGO1389	hypothetical protein	270	16	2.36482e-77	16.875	Hypothetical
NGO2162	hypothetical protein	32	2	2.9567e-28	16	Hypothetical
NGO2006	hypothetical protein	27	2	4.32441e-20	13.5	Metabolism
NGO2180	hypothetical protein	37	3	1.04044e-23	12.3333	Membrane
NGO0109	hypothetical protein	84	7	1.48125e-21	12	Hypothetical
NGO0307	FxsA protein	60	5	3.07065e-27	12	Mobile DNA
NGO0481	phage associated protein	320	27	8.39645e-36	11.8519	Phage Associated
NGO0057	thioredoxin	68	6	1.75763e-20	11.3333	Oxidative Stress
NGO1592	hypothetical protein	122	12	8.8994e-32	10.1667	Hypothetical
NGO1388	hypothetical protein	259	27	2.53887e-21	9.59259	Hypothetical
NGO1387	hypothetical protein	232	25	1.72119e-30	9.28	Hypothetical
NGO1410	hypothetical protein	37	4	3.52134e-11	9.25	Membrane
NGO1315	hypothetical protein	79	9	4.1401e-15	8.77778	Hypothetical
NGO0896	hypothetical protein	140	16	4.58467e-12	8.75	Hypothetical
NGO1084	hypothetical protein	112	13	5.89505e-11	8.61538	Hypothetical
NGO1768	hypothetical protein	34	4	8.39008e-12	8.5	Membrane
NGO1590	hypothetical protein	169	20	2.09118e-19	8.45	Hypothetical
NGO1113	phage associated protein	267	33	1.4399e-14	8.09091	Phage Associated
NGO0373	ABC transporter permease, amino acid	265	34	1.06997e-21	7.79412	Transport
NGO0656	membrane transporter	62	8	8.35424e-17	7.75	Transport
NGO0093	shikimate kinase	30	4	8.3743e-06	7.5	Amino Acid Metabolism
NGO1911	hypothetical protein	45	6	5.27287e-07	7.5	Hypothetical
NGO0907	FitB	37	5	5.04209e-06	7.4	Stress
NGO0224	dATP pyrophosphohydrolase	42	6	1.58156e-07	7	Metabolism
NGO1591	hypothetical protein	252	37	1.53727e-14	6.81081	Hypothetical
NGO0339	hypothetical protein	27	4	1.29129e-05	6.75	Membrane
NGO0296	translation initiation factor IF-3	933	140	1.4226e-17	6.66429	Translation
NGO1731	hypothetical protein	33	5	7.34546e-08	6.6	Hypothetical
NGO1838	50S ribosomal protein L3	2921	451	3.90352e-08	6.47672	Translation
NGO1173	DNA mismatch endonuclease, patch repair protein	69	11	1.93834e-07	6.27273	Replication
NGO0582	PriB	967	159	5.31438e-13	6.08176	DNA Metabolism
NGO0526	phosphoribosylaminoimidazole synthetase	193	32	9.21981e-12	6.03125	DNA Metabolism
NGO0768	hypothetical protein	343	57	5.49293e-11	6.01754	Hypothetical
NGO0589	ABC transporter permease	66	11	2.25992e-09	6	DNA Metabolism
NGO1010	phage associated protein	66	11	1.18187e-06	6	Phage Associated
NGO0229	hypothetical protein	437	73	8.43489e-12	5.9863	Hypothetical
NGO0895	hypothetical protein	101	17	1.30371e-05	5.94118	Hypothetical
NGO0213	imidazole glycerol phosphate synthase subunit HisH	29	5	5.72534e-05	5.8	Amino Acid Metabolism
NGO0938	hypothetical protein	29	5	0.000868972	5.8	Membrane
NGO0461	hypothetical protein	98	17	3.53862e-09	5.76471	Hypothetical
NGO0981	peptidyl-prolyl cis-trans isomerase	801	139	1.90154e-12	5.76259	Translation
NGO1493	30S ribosomal protein S20	2430	426	1.59494e-09	5.70423	Translation
NGO0410	CspA protein	5773	1022	3.12826e-07	5.64873	Stress
NGO1822	preprotein translocase subunit SecY	1876	334	9.69214e-05	5.61677	Transport
NGO1595	hypothetical protein	101	18	2.14603e-07	5.61111	Hypothetical
NGO0351	glutaredoxin-like protein GrlA	975	174	3.06863e-11	5.60345	Energy Metabolism
NGO1196	ATP-dependent DNA helicase-like protein	28	5	2.45725e-05	5.6	Replication
NGO1820	30S ribosomal protein S11	4405	805	4.26383e-05	5.47205	Translation
NGO2126	50S ribosomal protein L31	2043	375	6.96991e-11	5.448	Translation
NGO1229	hypothetical protein	27	5	0.000266137	5.4	LPS Metabolism
NGO1887	hypothetical protein	27	5	0.000541677	5.4	Hypothetical
NGO1830	30S ribosomal protein S17	2982	563	1.39958e-07	5.29663	Translation
NGO1947	hypothetical protein	2434	473	1.00626e-06	5.14588	Hypothetical
NGO1588	hypothetical protein	70	14	0.000351386	5	Hypothetical
NGO1598	hypothetical protein	40	8	0.00187828	5	Hypothetical
NGO1959	hypothetical protein	45	9	0.00307236	5	Hypothetical
NGO1386	hypothetical protein	89	18	8.47914e-07	4.94444	Hypothetical
NGO1137	invertase related gene 2, phage associated protein	53	11	4.00011e-05	4.81818	Phage Associated
NGO1069	hypothetical protein	48	10	0.00473596	4.8	Hypothetical
NGO0699	hypothetical protein	33	7	0.000129768	4.71429	Hypothetical
NGO1475	hypothetical protein	66	14	0.000563047	4.71429	Hypothetical
NGO0865	hypothetical protein	110	24	0.00153034	4.58333	Hypothetical
NGO0259	ribonuclease III	41	9	0.00290463	4.55556	Translation
NGO1065	hypothetical protein	41	9	0.0140319	4.55556	Hypothetical
NGO2146	ATP synthase F0F1 subunit B	1342	295	1.61367e-05	4.54915	Energy Metabolism
NGO1368	antibiotic resistance efflux pump component	109	24	2.00587e-06	4.54167	Host Interactions
NGO1795	DcmB	36	8	0.0015918	4.5	DNA Metabolism
NGO1246	periplasmic protease	278	62	9.41773e-07	4.48387	Signal/Protein MOD
NGO1824	30S ribosomal protein S5	3769	846	0.00585033	4.45508	Translation
NGO2151	ATP synthase F0F1 subunit epsilon	793	178	1.03433e-06	4.45506	Energy Metabolism
NGO1364	antibiotic resistance efflux pump component	280	63	0.000323049	4.44444	Host Interactions
NGO0340	cysteine synthase/cystathionine beta-synthase	1553	353	0.00380219	4.39943	Amino Acid Metabolism
NGO0297	50S ribosomal protein L35	3337	760	5.76416e-05	4.39079	Translation
NGO0616	hypothetical protein	291	67	1.11415e-05	4.34328	Replication
NGO0795	BfrB	612	141	2.22928e-06	4.34043	Iron
NGO1679	50S ribosomal protein L33	3461	798	4.28164e-05	4.33709	Translation
NGO1971	mafB-like adhesin	207	49	1.03777e-05	4.22449	Host Interactions
NGO1891	hypothetical protein	130	31	0.00107163	4.19355	Hypothetical
NGO0915	dihydrolipoamide dehydrogenase	292	70	5.03123e-05	4.17143	Metabolism
NGO1827	50S ribosomal protein L5	3069	738	0.00885393	4.15854	Translation
NGO0722	phage associated protein	33	8	0.029577	4.125	Phage Associated
NGO1857	preprotein translocase subunit SecE	464	113	5.12416e-05	4.10619	Transport
NGO0155	hypothetical protein	2870	705	6.12606e-05	4.07092	Hypothetical
NGO1013	phage repressor, phage associated protein	122	30	0.000909517	4.06667	Phage Associated
NGO1589	hypothetical protein	81	20	0.000442519	4.05	Hypothetical
NGO0350	hypothetical protein	143	36	0.00462829	3.97222	Hypothetical
NGO0226	hypothetical protein	210	53	8.16527e-05	3.96226	Hypothetical
NGO1825	50S ribosomal protein L6	3730	944	0.0437868	3.95127	Translation
NGO0922	succinate dehydrogenase hydrophobic membrane anchor protein	138	35	0.00194487	3.94286	Metabolism
NGO1482	hypothetical protein	59	15	0.00605705	3.93333	Hypothetical
NGO0652	thioredoxin I	495	126	9.95897e-05	3.92857	Oxidative Stress
NGO1347	hypothetical protein	149	38	0.00127796	3.92105	Hypothetical
NGO1070	hypothetical protein	70	18	0.0175195	3.88889	Hypothetical
NGO0201	IS1016 transposase	27	7	0.023289	3.85714	Mobile DNA
NGO1965	hypothetical protein	77	20	0.0124659	3.85	Hypothetical
NGO2058	hypothetical protein	61	16	0.0160962	3.8125	Stress
NGO0452	type IV biogenesis protein	239	63	0.00027731	3.79365	Pilin
NGO0142	sugar transporter	356	94	0.000877678	3.78723	Transport
NGO18261	30S ribosomal protein S14	3704	983	0.0166929	3.76806	Translation
NGO1012	phage associated protein	139	37	0.000420489	3.75676	Phage Associated
NGO2018	hypothetical protein	161	43	0.00901646	3.74419	Hypothetical
NGO0374	ABC transporter ATP-binding protein, amino acid	250	67	0.00017791	3.73134	Transport
NGO2147	ATP synthase F0F1 subunit delta	1881	506	0.00964039	3.71739	Energy Metabolism
NGO1253	ABC transporter periplasmic binding protein, polyamine	96	26	0.00115625	3.69231	Transport
NGO1275	nitric oxide reductase	59	16	0.000616458	3.6875	Metabolism
NGO0004	hypothetical protein	44	12	0.0301663	3.66667	Hypothetical
NGO0546	type III restriction-modification system endonuclease	33	9	0.0021471	3.66667	DNA Metabolism
NGO1030	hypothetical protein	44	12	0.0075734	3.66667	Membrane
NGO1742	hypothetical protein	44	12	0.0275271	3.66667	Energy Metabolism
NGO1178	ComE1	472	129	0.000632567	3.65891	Mobile DNA
NGO0190	preprotein translocase subunit SecF	201	55	0.000236493	3.65455	Transport
NGO0198	transporter ammonium	102	28	0.000644164	3.64286	Transport
NGO0372	ABC transporter periplasmic binding protein, amino acid	768	211	0.00557609	3.63981	Transport
NGO2098	hypothetical protein	58	16	0.00116879	3.625	Amino Acid Metabolism
NGO1861a	opacity protein	307	85	0.000331529	3.61176	Membrane
NGO0343	signal peptidase I	90	25	0.00137456	3.6	Transport
NGO2127	cadmium resistance protein	147	41	0.00164697	3.58537	Stress
NGO1011	phage associated protein	86	24	0.0207558	3.58333	Phage Associated
NGO1655	hypothetical protein	415	116	0.000986389	3.57759	Hypothetical
NGO0047	S-adenosylmethionine--tRNA ribosyltransferase-isomerase	50	14	0.00464149	3.57143	Translation
NGO0550	hypothetical protein	60	17	0.0288764	3.52941	Membrane
NGO1833	50S ribosomal protein L22	2888	820	0.0188462	3.52195	Translation
NGO0440	4-diphosphocytidyl-2-C-methyl-D-erythritol kinase	404	115	0.00218244	3.51304	Metabolism
NGO1363	mtrE	274	78	0.00325223	3.51282	Host Interactions
NGO1355	sodium dependent ion transport protein	38	11	0.0199899	3.45455	Transport
NGO0584	50S ribosomal protein L9	1075	313	0.00441021	3.4345	Translation
NGO2182	50S ribosomal protein L34	1293	377	0.000756357	3.42971	Translation
NGO1893	N6-methyladenine methyltransferase	89	26	0.00515367	3.42308	DNA Metabolism
NGO0671	hypothetical protein	85	25	0.00466273	3.4	Metabolism
NGO1392	MafB-like protein	98	29	0.000909517	3.37931	Host Interactions
NGO1405	hypothetical protein	101	30	0.00979627	3.36667	Hypothetical
NGO1043	hypothetical protein	1747	519	0.0150477	3.36609	HYpothetical
NGO1319	paraquot-inducible protein A	47	14	0.0093806	3.35714	Oxidative Stress
NGO0581	30S ribosomal protein S6	961	288	0.0073199	3.33681	Translation
NGO1740	NADH dehydrogenase subunit L	30	9	0.010612	3.33333	Energy Metabolism
NGO0424	GTP-binding protein EngA	99	30	0.00331855	3.3	DNA Metabolism
NGO0633	scaffold protein	207	63	0.00510407	3.28571	Iron
NGO1206	phosphatidylserine decarboxylase	177	54	0.00441021	3.27778	Metabolism
NGO1513	OpaD protein	358	110	0.00600206	3.25455	Membrane
NGO0978	thiol:disulfide interchange protein	273	84	0.0128025	3.25	Metabolism
NGO0260	GTP-binding protein Era	58	18	0.0199422	3.22222	Metabolism
NGO1073a	opacity protein	1069	335	0.0478049	3.19104	Membrane
NGO0874	type II DNA restriction endonuclease R.NGOI	51	16	0.0436693	3.1875	DNA Metabolism
NGO1177	pilE	127	40	0.0240397	3.175	Pilin
NGO0847	hypothetical protein	82	26	0.0324205	3.15385	Hypothetical
NGO0987	ADP-heptose--LPS heptosyltransferase II	173	55	0.00324492	3.14545	Metabolism
NGO0648	hypothetical protein	156	50	0.0170869	3.12	Membrane
NGO0863	hypothetical protein	1235	396	0.00728021	3.11869	Hypothetical
NGO0172	tRNA (guanine-N(1)-)-methyltransferase	718	232	0.0317018	3.09483	Translation
NGO0929	5,10-methylenetetrahydrofolate reductase	139	45	0.0132224	3.08889	Metabolism
NGO1340	hypothetical protein	83	27	0.0300911	3.07407	Membrane
NGO1890	glutamate permease	242	79	0.0186932	3.06329	Amino Acid Metabolism
NGO1365	antibiotic resistance efflux pump component	308	101	0.0242544	3.0495	Host Interactions
NGO1415	Na(+)-translocating NADH-quinone reductase subunit C	102	34	0.0250948	3	Energy Metabolism
NGO1439	ABC transporter ATP-binding protein	42	14	0.0355276	3	Host Interactions
NGO1081	alpha-2,3-sialyltransferase	404	138	0.0436466	2.92754	Host Interactions
NGO0618	hypothetical protein	140	48	0.0396241	2.91667	Membrane
NGO2173	50S ribosomal protein L32	824	283	0.011571	2.91166	Translation
NGO0983	Lip	655	226	0.00892082	2.89823	Host Interactions
NGO2159	LgtE	81	28	0.0330691	2.89286	LPS Metabolism
NGO0306	hypothetical protein	689	239	0.0113849	2.88285	Hypothetical
NGO1561	exodeoxyribonuclease III	98	34	0.0300264	2.88235	Transcription
NGO0233	outer membrane protein	211	75	0.0411743	2.81333	Membrane
NGO1063	hypothetical protein	321	115	0.0363072	2.7913	Membrane
NGO2143	ATP synthase I	328	120	0.0491113	2.73333	Translation
NGO0299	phenylalanyl-tRNA synthetase subunit alpha	143	54	0.035742	2.64815	Translation
NGO1182	nitrogen regulatory protein P-II	422	163	0.0446014	2.58896	Regulator
NGO2084	hypothetical protein	284	112	0.0423568	2.53571	Membrane
NGO0244	hypothetical protein	109	217	0.000158288	0.502304	Hypothetical
NGO0683	hypothetical protein	21	42	0.000156323	0.5	Hypothetical
NGO1568	hypothetical protein	18	36	8.29522e-05	0.5	Metabolism
NGO1584	MafA-like adhesin	9	18	0.000756357	0.5	Host Interactions
NGO1611	glutamyl-Q tRNA(Asp) synthetase	24	48	0.000122417	0.5	Translation
NGO2022	hypothetical protein	74	148	9.81128e-05	0.5	Hypothetical
NGO0791	hypothetical protein	25	51	0.000898476	0.490196	Hypothetical
NGO1427	transcriptional regulator	57	117	1.58049e-05	0.487179	Regulator
NGO0379	peptidyl-tRNA hydrolase	32	66	7.24936e-05	0.484848	Translation
NGO0302	hypothetical protein	70	145	5.04069e-05	0.482759	Hypothetical
NGO1962	hypothetical protein	13	27	4.53789e-05	0.481481	Hypothetical
NGO0124	hypothetical protein	12	25	0.00356747	0.48	Hypothetical
NGO1242	imidazoleglycerol-phosphate dehydratase	44	92	1.76914e-05	0.478261	Amino Acid Metabolism
NGO1362	hypothetical protein	8	17	0.0198223	0.470588	Hypothetical
NGO1749	NADH dehydrogenase subunit C	25	54	1.49627e-05	0.462963	Energy Metabolism
NGO0605	cytidylate kinase	12	26	0.000106143	0.461538	DNA Metabolism
NGO0971	2-C-methyl-D-erythritol 2,4-cyclo diphosphate synthase	12	26	0.000619735	0.461538	Metabolism
NGO2072	lipooligosaccharide glycosyl transferase G	12	26	2.0689e-05	0.461538	LPS Metabolism
NGO2101	hypothetical protein	47	103	1.45013e-05	0.456311	Hypothetical
NGO1309	hypothetical protein	116	256	8.40132e-06	0.453125	Transcription
NGO0405	DNA-damage-inducible protein D	24	53	8.88671e-06	0.45283	Oxidative Stress
NGO0084	pilin glycosylation protein	14	31	1.31e-05	0.451613	Pilin
NGO0823	hypothetical protein	95	211	1.0951e-05	0.450237	Iron
NGO0417	hypothetical protein	9	20	7.24936e-05	0.45	Signal/Protein MOD
NGO0729	phage associated protein	17	38	0.00132326	0.447368	Phage Associated
NGO1906	hypothetical protein	11	25	0.000567675	0.44	Hypothetical
NGO0478	phage associated protein	151	344	5.85458e-05	0.438953	Phage Associated
NGO1682	efflux pump protein, fatty acid resistance	7	16	1.24995e-05	0.4375	Host Interactions
NGO1859	ferredoxin	125	289	9.46385e-07	0.432526	Iron
NGO0327	D-alanyl-D-alanine-endopeptidase	15	36	8.50434e-07	0.416667	Cell Wall Metabolism
NGO0492	phage associated protein	14	35	2.04178e-05	0.4	Phage Associated
NGO1734	exodeoxyribonuclease VII small subunit	71	178	1.29455e-07	0.398876	Transcription
NGO0130	hypothetical protein	25	63	5.04308e-08	0.396825	Hypothetical
NGO0716	hypothetical protein	58	148	7.76287e-09	0.391892	Metabolism
NGO0649	hypothetical protein	7	18	0.00125897	0.388889	Hypothetical
NGO1649	phage associated protein	7	18	9.81128e-05	0.388889	Phage Associated
NGO0745	hypothetical protein	57	147	1.03059e-07	0.387755	Hypothetical
NGO0834	hypothetical protein	48	124	1.87386e-08	0.387097	Membrane
NGO0391	hypothetical protein	36	94	4.07266e-08	0.382979	Hypothetical
NGO1926	glutamyl-tRNA synthetase	55	144	1.03777e-05	0.381944	Translation
NGO1238	ATP phosphoribosyltransferase	81	218	2.20651e-09	0.37156	Amino Acid Metabolism
NGO1192	hypothetical protein	15	42	4.15849e-07	0.357143	Transport
NGO0822	hypothetical protein	16	45	4.51993e-07	0.355556	Hypothetical
NGO1053	recombination regulator RecX	6	17	0.000129727	0.352941	Regulator
NGO0816	hypothetical protein	40	117	8.94273e-11	0.34188	Hypothetical
NGO0257	6,7-dimethyl-8-ribityllumazine synthase	50	149	2.25623e-11	0.33557	Metabolism
NGO1984	hypothetical protein	26	79	1.1298e-10	0.329114	Hypothetical
NGO1442	alcohol dehydrogenase	20	61	3.07236e-11	0.327869	Metabolism
NGO0732	phage associated protein	503	1545	1.07082e-06	0.325566	Phage Associated
NGO0688	hypothetical protein	23	71	4.02651e-11	0.323944	Hypothetical
NGO0035	site-specific recombinase	6	19	1.95689e-09	0.315789	DNA Metabolism
NGO0760	Holliday junction DNA helicase RuvB	8	27	6.37511e-12	0.296296	DNA Metabolism
NGO1130	phage associated protein	5	17	1.4154e-08	0.294118	Phage Associated
NGO2078	ABC transporter permease	5	17	5.63207e-12	0.294118	Transport
NGO0090	transcriptional regulator NrdR	10	35	4.93221e-10	0.285714	Regulator
NGO1987	hypothetical protein	84	307	1.1213e-18	0.273616	Hypothetical
NGO0557	hypothetical protein	7	26	2.12123e-07	0.269231	Hypothetical
NGO1922	hypothetical protein	31	116	2.81832e-17	0.267241	Replication
NGO0901	lipoprotein	5	19	7.60722e-08	0.263158	Membrane
NGO0940	tRNA delta(2)-isopentenylpyrophosphate transferase	5	19	1.13926e-09	0.263158	Translation
NGO1924	arsenate reductase	31	118	3.25618e-18	0.262712	Stress
NGO1120	phage associated protein	7	28	7.38959e-08	0.25	Phage Associated
NGO2093	FetA	6	25	2.73028e-18	0.24	Iron
NGO0663	aspartyl/glutamyl-tRNA amidotransferase subunit C	42	176	5.6956e-25	0.238636	Translation
NGO0470	phage associated protein	5	21	5.27287e-07	0.238095	Phage Associated
NGO1623	phage associated protein	5	22	1.63832e-09	0.227273	Phage Associated
NGO0658	pyridoxamine 5'-phosphate oxidase	11	49	1.43106e-19	0.22449	Metabolism
NGO0203	phosphatase	6	27	4.19806e-15	0.222222	Metabolism
NGO0409	ATP-dependent Clp protease adaptor protein ClpS	33	159	1.493e-30	0.207547	Stress
NGO1205	TonB-dependent receptor protein	7	34	5.15927e-28	0.205882	Iron
NGO1647	phage associated protein	3	15	6.43158e-20	0.2	Phage Associated
NGO2068	hypothetical protein	6	31	7.77321e-26	0.193548	Membrane
NGO1122	phage associated protein	3	19	6.23327e-16	0.157895	Phage Associated
NGO0110	magnesium citrate secondary transporter	2	16	1.54826e-50	0.125	Transport
NGO1622	phage associated protein	2	19	7.17562e-27	0.105263	Phage Associated
NGO1664	hypothetical protein	2	19	1.94884e-43	0.105263	Hypothetical
NGO1652	phage associated protein	88	1318	0	0.0667678	Phage Associated
NGO1141	phage associated protein	2	38	6.69486e-197	0.0526316	Phage Associated
NGO1624	phage associated protein	1	20	4.24858e-77	0.05	Phage Associated
NGO1266	phage associated protein	1	25	1.0194e-179	0.04	Phage Associated
NGO1626	phage associated protein	1	165	0	0.00606061	Phage Associated
NGO0049	hypothetical protein	0	25	0	0	Hypothetical
NGO0897	hypothetical protein	0	18	0	0	Hypothetical
